# Supplementary material for: Morphological, phenotypical and molecular characterization of canine lymphomas with dual T- and B-cell markers expression
Source: Front Vet Sci. 2025 Apr 22;12:1578425. doi: 10.3389/fvets.2025.1578425 (PMC12053485; doi:10.3389/fvets.2025.1578425)
Supplement: Supplementary file 3 [file Table_3.XLSX]

## Sheet: Foglio1
Supplementary Table3: Individual case details for immunohistochemistry and PARR results of 33 dogs with double-positive lymphoma
case nr	ANATOMIC SITE	Immunohistochemistry				PARR
		CD3	CD5	CD20	PAX5	Cbmajor	Cbminor	TCR
1	Skin (head)	Positive	Positive	Positive	Negative	No signal	No signal	No signal
2	Skin (multifocal)	Positive	Positive	Positive	Negative	No signal	No signal	Pseudoclonal
3	Skin (head)	Positive	Positive	Positive	Negative	No signal	No signal	Pseudoclonal
4	Skin (head)	Positive	Positive	Positive	Negative	No signal	Pseudoclonal	Pseudoclonal
5	Skin (not specified)	Positive	Positive	Positive	Negative	No signal	No signal	Clonal
6	Skin (head)	Positive	Positive	Positive	Positive	No signal	No signal	No signal
7	Skin (multifocal)	Positive	Positive	Positive	Negative	No signal	No signal	Pseudoclonal
8	Skin (multifocal)	Positive	Positive	Positive	Positive	No signal	No signal	Pseudoclonal
9	Mucocutaneous junction (labial)	Positive	Positive	Positive	Positive	No signal	No signal	Pseudoclonal
10	Skin (head)	Positive	Positive	Positive	Negative	No signal	No signal	No signal
11	Duodenum	Positive	Positive	Positive	Positive	No signal	No signal	Pseudoclonal
12	Skin (not specified)	Positive	Positive	Positive	Positive	No signal	No signal	No signal
13	Duodenum	Positive	Positive	Positive	Negative	No signal	No signal	No signal
14	Mucosa (oral)	Positive	Positive	Positive	Negative	No signal	No signal	Pseudoclonal
15	Bowel	Positive	Positive	Positive	Negative	No signal	No signal	Clonal
16	Skin (head)	Positive	Positive	Positive	Positive	Pseudoclonal	Pseudoclonal	Pseudoclonal
17	Spleen	Positive	Negative	Positive	Negative	No signal	No signal	Polyclonal
18	Skin (hindlimb)	Positive	Negative	Positive	Negative	Pseudoclonal	Pseudoclonal	Pseudoclonal
19	Duodenum	Positive	Positive	Positive	Positive	No signal	Pseudoclonal	Pseudoclonal
20	Skin, mucosa and mucocutaneous junction (head)	Positive	Positive	Positive (only membrane)	Negative	No signal	No signal	No signal
21	Skin (not specified)	Positive	Positive	Positive (only membrane)	Negative	Pseudoclonal	No signal	Pseudoclonal
22	Nasopharinx	Positive	Positive	Positive (only membrane)	Positive	No signal	No signal	Clonal
23	Skin (scrotal region)	Positive (only membrane)	Positive	Positive (only membrane)	Positive	No signal	No signal	Clonal
24	Mucosa (oral)	Positive	Positive	Positive	Negative	Pseudoclonal	No signal	No signal
25	Skin (not specified)	Positive	Positive	Positive	Negative	No signal	No signal	No signal
26	Kidney	Positive	Positive	Positive	Negative	No signal	No signal	Pseudoclonal
27	Mucosa (oral)	Positive	Positive	Positive	Negative	No signal	No signal	Clonal
28	Skin (multifocal)	Positive	Positive	Positive	Negative	No signal	No signal	No signal
29	Skin and mucosa (head)	Positive	Positive	Positive	Positive	No signal	No signal	Clonal
30	Lymph node	Positive	Positive	Positive	Negative	Pseudoclonal	No signal	Clonal
31	Lymph node	Positive	Unreactive	Positive	Negative	Polyclonal	No signal	No signal
32	Skin (head)	Positive	Positive	Positive	Positive	No signal	No signal	Pseudoclonal
33	Mucosa (oral)	Positive	Positive	Positive	Positive	Pseudoclonal	No signal	Pseudoclonal
